# Supplementary material for: Separating homeologs by phasing in the tetraploid wheat transcriptome
Source: Genome Biol. 2013 Jun 25;14(6):R66. doi: 10.1186/gb-2013-14-6-r66 (PMC4053977; doi:10.1186/gb-2013-14-6-r66)
Supplement: Additional file 5 — blast2cap3 program [file gb-2013-14-6-r66-S5.ZIP]

Archive with 18 entries (11 files):
- blast2cap3-master/
- blast2cap3-master/README.md
- __MACOSX/
- __MACOSX/blast2cap3-master/
- __MACOSX/blast2cap3-master/._README.md
- blast2cap3-master/setup.py
- __MACOSX/blast2cap3-master/._setup.py
- blast2cap3-master/src/
- blast2cap3-master/src/blast2cap3/
- blast2cap3-master/src/blast2cap3/__init__.py
- __MACOSX/blast2cap3-master/src/
- __MACOSX/blast2cap3-master/src/blast2cap3/
- __MACOSX/blast2cap3-master/src/blast2cap3/.___init__.py
- blast2cap3-master/src/blast2cap3/blast2cap3.py
- __MACOSX/blast2cap3-master/src/blast2cap3/._blast2cap3.py
- __MACOSX/blast2cap3-master/src/._blast2cap3
- __MACOSX/blast2cap3-master/._src
- __MACOSX/._blast2cap3-master
