# Supplementary material for: Separating homeologs by phasing in the tetraploid wheat transcriptome
Source: Genome Biol. 2013 Jun 25;14(6):R66. doi: 10.1186/gb-2013-14-6-r66 (PMC4053977; doi:10.1186/gb-2013-14-6-r66)
Supplement: Additional file 6 — findorf program [file gb-2013-14-6-r66-S6.ZIP]

Archive with 44 entries (37 files):
- findorf-master/
- findorf-master/.gitignore
- __MACOSX/
- __MACOSX/findorf-master/
- __MACOSX/findorf-master/._.gitignore
- findorf-master/findorf/
- findorf-master/findorf/__init__.py
- __MACOSX/findorf-master/findorf/
- __MACOSX/findorf-master/findorf/.___init__.py
- findorf-master/findorf/blast.py
- __MACOSX/findorf-master/findorf/._blast.py
- findorf-master/findorf/contig.py
- __MACOSX/findorf-master/findorf/._contig.py
- findorf-master/findorf/findorf.py
- __MACOSX/findorf-master/findorf/._findorf.py
- findorf-master/findorf/hmmer.py
- __MACOSX/findorf-master/findorf/._hmmer.py
- findorf-master/findorf/orfprediction.py
- __MACOSX/findorf-master/findorf/._orfprediction.py
- findorf-master/findorf/output.py
- __MACOSX/findorf-master/findorf/._output.py
- findorf-master/findorf/README.md
- __MACOSX/findorf-master/findorf/._README.md
- findorf-master/findorf/tests/
- findorf-master/findorf/tests/__init__.py
- __MACOSX/findorf-master/findorf/tests/
- __MACOSX/findorf-master/findorf/tests/.___init__.py
- findorf-master/findorf/tests/test_contig.py
- __MACOSX/findorf-master/findorf/tests/._test_contig.py
- findorf-master/findorf/tests/test_orfprediction.py
- __MACOSX/findorf-master/findorf/tests/._test_orfprediction.py
- __MACOSX/findorf-master/findorf/._tests
- __MACOSX/findorf-master/._findorf
- findorf-master/hmmerfix.py
- __MACOSX/findorf-master/._hmmerfix.py
- findorf-master/orf-analysis.R
- __MACOSX/findorf-master/._orf-analysis.R
- findorf-master/README.md
- __MACOSX/findorf-master/._README.md
- findorf-master/setup.py
- __MACOSX/findorf-master/._setup.py
- findorf-master/Todo.md
- __MACOSX/findorf-master/._Todo.md
- __MACOSX/._findorf-master
