# Supplementary material for: Separating homeologs by phasing in the tetraploid wheat transcriptome
Source: Genome Biol. 2013 Jun 25;14(6):R66. doi: 10.1186/gb-2013-14-6-r66 (PMC4053977; doi:10.1186/gb-2013-14-6-r66)
Supplement: Additional file 6 — findorf program [file gb-2013-14-6-r66-S6.ZIP › findorf-master/findorf/orfprediction.py]

"""
orfprediction.py - requisite functions for ORF finding and translation,
e.g.: getting codons, ORFs, etc.

Assume standard NCBI codon table.
"""
import sys
from collections import deque, Counter
from Bio.Data import CodonTable
from Bio.Seq import Seq
from BioRanges.lightweight import Range, SeqRange, SeqRanges
from output import WRITERS

CODON_TABLE = "Standard"
CODON_TABLE = CodonTable.unambiguous_dna_by_name[CODON_TABLE]
STOP_CODONS = set(CODON_TABLE.stop_codons)
START_CODONS = set(["ATG"])

# simple classes to mimic enum
class ORFTypes(object):
    def __init__(self, seqrng, reason=None):
        self.reason = None
        if seqrng is None:
            self.type = "None"
            self.reason = reason
            return
        no_start = seqrng["no_start"]
        no_stop = seqrng["no_stop"]

        if no_start and no_stop:
            self.type = "partial"
            return
        elif no_start:
            self.type = "partial_5prime"
        elif no_stop:
            self.type = "partial_3prime"
        else:
            self.type = "full_length"

def get_codons(seq, frame):
    """
    Return a list of (codon, position_in_orf, pos_in_forward_query)
    tuples, on the foward strand.
    """
    # for user friendliness with interactive shell, if seq is a
    # string, convert it to Bio.Seq.Seq
    if type(seq) is str:
        seq = Seq(seq)
        
    if frame < 0:
        seq = seq.reverse_complement()
        
    frame = abs(frame)
    tmp = [(str(seq[pos:pos+3]), pos-(frame-1), pos) for
           pos in range(frame-1, len(seq), 3)]
    
    # remove the last string if not a full codon.
    return [(c, po, pfq) for c, po, pfq in tmp if len(c) == 3]

def get_all_orfs(seqrecord, frame):
    """
    Generic ORF finder; it returns a list of all ORFs as they are
    found, given codons (a list if tuples in the form (codon,
    position)) from `get_codons`. This list is a list of SeqRange
    objects.

    Earlier versions did not allow for overlapping ORFs, since our
    approach was to always take the 5'-most start codon. However, now
    new versions will allow for other start codon prediction methods.

    For example:

        |-----M---M---M----------------*----|

    Earlier methods would just give a single ORF candidate:

                  |----------ORF-----------|
            |-----M---M---M----------------*----|

    Now, this new version will allow overlapping ORFs (via a queue):

                          |-----ORF3-------|
                      |---------ORF2-------|
                  |-------------ORF1-------|
            |-- open ended case -----------|
            |-----M---M---M----------------*----|

    Save for annotating them differently, this function will not
    ignore partial 5'-incomplete for 3'-incomplete cases. In other
    words, we assume we are in an open reading frame from the
    start. This allows us to enumerate every biologically possible
    ORF.
    
    """
    seq = seqrecord.seq
    seqname = seqrecord.id
    seqlength = len(seq)

    # initialize ORF collector, and starting positions
    all_orfs = SeqRanges() # for final ORFs

    # to handle keeping many reading possible reading frame candidates
    # open at once, we use a queue. Tuples maintain key data:
    # (start orf position, start query position, whether had start codon)
    orf_queue = deque(list())

    # get all codons in frame
    codons = get_codons(seq, frame)

    # push case that we're in reading frame from start onto queue, but
    # only if it's not a stop codon
    codon, orf_pos, query_pos = codons[0]
    if codon not in STOP_CODONS:
        # note what we're adding here: query_pos is query position *in
        # frame*. So even if the ORF is open-ended, we will still not
        # start from the beginning of the sequence, but rather the
        # beginning of the sequence in frame.
        orf_queue.append((orf_pos, query_pos, False))
    
    for codon, orf_pos, query_pos in codons:
        codon = codon.upper()

        if codon in START_CODONS:
            #print "adding start codon '%s' pos %d to queue" % (codon, query_pos)
            orf_queue.append((orf_pos, query_pos, True))
            continue
        if codon in STOP_CODONS:
            # pop everything off queue and make it an ORF to add to
            # the candidates list
            while True:
                try:
                    orf_start_pos, query_start_pos, had_start = orf_queue.popleft()
                except IndexError:
                    break
                orf_data = {"no_start":not had_start, "no_stop":False}
                orf = SeqRange(Range(query_start_pos, query_pos+2), seqname,
                               "+", seqlength=seqlength, data=orf_data)
                all_orfs.append(orf)

    # iteration complete. If there are still items in the ORF queue,
    # pop them off and add them as incomplete.
    if len(orf_queue) > 0:
        while True:
            try:
                orf_start_pos, query_start_pos, had_start = orf_queue.pop()
            except IndexError:
                break
            orf_data = {"no_start":not had_start, "no_stop":True}
            orf = SeqRange(Range(query_start_pos, query_pos+2), seqname,
                           "+", seqlength=seqlength, data=orf_data)
            all_orfs.append(orf)
    return all_orfs

def predictall(contigs, evalue, method, use_pfam, output_fields, verbose=True):
    """
    Predict the ORF of a dictionary of contig objects.
    """
    counter = Counter()
    counter['total'] = 0

    sys.stderr.write("[predict] predicting and annotating ORFs.\n")
    for query_id, contig in contigs.iteritems():
        # Predict ORF and update contig annotation
        if verbose:
            if counter['total'] % 1000 == 0:
                sys.stderr.write("\t%d out of %d contigs processed\r"
                                 % (counter['total'], len(contigs)))
                sys.stderr.flush()

        # predict the ORF. Output is a boolean we don't care about
        # whether one has actually been predicted
        _ = contig.predict_orf(method, use_pfam, evalue)
        counter['total'] += 1

    for field in output_fields:
        WRITERS[field](contigs, output_fields[field])

def count_5prime_ATG(seq, frame, start):
    """
    Return the number of in-frame ATG codons 5' of the start site, for
    annotating other possible start codons.

    start is always relative to the contig on the forward strand. Note
    that get_codons() always returns the *start* of the codon as the
    codon position, so we use <, not <=.
    """
    codons = get_codons(seq, frame)
    codons_before_start = filter(lambda (c, _, p): p < start and c.upper() == "ATG", codons)
    return len(codons_before_start)
