# Supplementary material for: Separating homeologs by phasing in the tetraploid wheat transcriptome
Source: Genome Biol. 2013 Jun 25;14(6):R66. doi: 10.1186/gb-2013-14-6-r66 (PMC4053977; doi:10.1186/gb-2013-14-6-r66)
Supplement: Additional file 6 — findorf program [file gb-2013-14-6-r66-S6.ZIP › findorf-master/setup.py]

#!/usr/bin/env python
try:
    from setuptools import setup, find_packages
except ImportError:
    sys.exit("error: install setuptools")

setup(
    name='findorf',
    version=1.50,
    author='Vince Buffalo',
    author_email='vsbuffalo@gmail.com',
    packages=['findorf'],
    entry_points = {
        'console_scripts': [
            'findorf = findorf.findorf:main']
        },
    url='http://github.com/vsbuffalo/findorf',
    license='GPL 2.0',
    description='An ORF finder and annotator.',
    requires=["BioPython"]
    )   
