# Supplementary material for: Separating homeologs by phasing in the tetraploid wheat transcriptome
Source: Genome Biol. 2013 Jun 25;14(6):R66. doi: 10.1186/gb-2013-14-6-r66 (PMC4053977; doi:10.1186/gb-2013-14-6-r66)
Supplement: Additional file 7 — readphaser program [file gb-2013-14-6-r66-S7.ZIP]

Archive with 12 entries (9 files):
- readphaser-master/
- readphaser-master/hapcut.py
- __MACOSX/
- __MACOSX/readphaser-master/
- __MACOSX/readphaser-master/._hapcut.py
- readphaser-master/pr.py
- __MACOSX/readphaser-master/._pr.py
- readphaser-master/README.md
- __MACOSX/readphaser-master/._README.md
- readphaser-master/readset.py
- __MACOSX/readphaser-master/._readset.py
- __MACOSX/._readphaser-master
